# Supplementary material for: Mastering Sedation and Associated Respiratory Events through Simulation-Based Training: A Randomised Controlled Trial Involving Non-Anaesthesiology Residents
Source: Eur J Investig Health Psychol Educ. 2024 Feb 23;14(3):463–73. doi: 10.3390/ejihpe14030031 (PMC10969482; doi:10.3390/ejihpe14030031)
Supplement: Supplementary file 1 [file ejihpe-14-00031-s001.zip]

Archive with 1 entries (1 files):
- ejihpe-2846522-supplementary.pdf
